# Supplementary material for: Differentially Expressed Genes Related to Flowering Transition between Once- and Continuous-Flowering Roses
Source: Biomolecules. 2021 Dec 31;12(1):58. doi: 10.3390/biom12010058 (PMC8773502; doi:10.3390/biom12010058)
Supplement: Supplementary file 1 [file biomolecules-12-00058-s001.zip]

Archive with 2 entries (2 files):
- Supplementary figure.pdf
- Supplementary table.xlsx
